# Supplementary material for: Biomimetic Analogues of the Desferrioxamine E Siderophore for PET Imaging of Invasive Aspergillosis: Targeting Properties and Species Specificity
Source: J Med Chem. 2024 Jun 22;67(14):12143–54. doi: 10.1021/acs.jmedchem.4c00887 (PMC11284789; doi:10.1021/acs.jmedchem.4c00887)
Supplement: Supplementary file 2 — jm4c00887_si_002.csv [file jm4c00887_si_002.csv]

Compound	SMILE
FOXE	O=C(NCCCCCN(O)C(CC1)=O)CCC(N(CCCCCNC(CCC(N(O)CCCCCNC1=O)=O)=O)O)=O
FOX 2-2	ON(CCC(NCCC(N(O)CC1)=O)=O)C(CCNC(CCN(O)C(CCNC1=O)=O)=O)=O
FOX 2-3	ON(C(CCN1)=O)CCCC(NCCC(N(O)CCCC(NCCC(C(O)CCCC1=O)=O)=O)=O)=O
FOX 2-4	O=C(N(O)CCCCC(NCCC(N(O)CCCCC(NCC1)=O)=O)=O)CCNC(CCCCN(O)C1=O)=O
FOX 2-5	O=C1CCCCCN(O)C(CCNC(CCCCCN(O)C(CCNC(CCCCCN(O)C(CCN1)=O)=O)=O)=O)=O
FOX 2-6	O=C(NCCC(N(CCCCCCC(NCCC(N(O)CCCCCCC(NCC1)=O)=O)=O)O)=O)CCCCCCN(O)C1=O
FOX 3-5	ON(CCCCCC(NCCCC(N(CCCCCC(NCCC1)=O)O)=O)=O)C(CCCNC(CCCCCN(O)C1=O)=O)=O
